# Supplementary material for: Hepatic Gene Expression Profiles Differentiate Steatotic and Non-steatotic Grafts in Liver Transplant Recipients
Source: Front Endocrinol (Lausanne). 2019 Apr 30;10:270. doi: 10.3389/fendo.2019.00270 (PMC6502969; doi:10.3389/fendo.2019.00270)
Supplement: Supplementary file 1 [file Table_1.XLSX]

## Sheet: Final
Supplementary table S1 Clinical data of patients
Sample No.	Age	Diagnosis	Time from LTx	BMI	Waist circumference	Bilirubin total	AST	ALT	ALP	GGT	TAG	Total ch	LDL-ch	HDL-ch	Fasting glucose	HbA1c	C-peptid	Fasting Ins	HOMA-IR	QUICKI	Abdominal Fat Volume (MR)	Steatosis	Inflammation	Ballooning	Fibrosis	NASH	NAS	Hypertension (syst≥ 130 diast≥ 85 mmHg, antihypertensive drugs)	Diabetes (Fasting plasma glucose ≥7 mmo/l or A1C ≥ 6,5% at least two times in last 6M or oGTT gluocose ≥ 11,1 mmol/l or antidiabetics	HCV RNA	HBsAg		Immunosuppresion (0 no, 1 yes)							Prednison	Medrol	Statins	Antidiabetics	URSo (ursocholic acid)
N=91	range	(1-EtOH, 2-HCV, 3-HBV, 4-biliární (PBS,PSC,overlap AIH+PBC/PSC), 5- kryptogenní, 6-AIH, 7-ostatní, 8-NASH)	days		cm		ukat/l	ukat/l	ukat/l	ukat/l	mmol/l	mmol/l	mmol/l	mmol/l	mmol/l	mmol/mol	nmol/l	uIU/ml			ml	score	score	score	score	0 no, 1 yes	score	0 no, 1 yes	0 no, 1 yes	0 negative, 1 positive	0 negative, 1 positive		FK	CyA	MMF	AZA	Sirolimus	Everolimus	Antithymocyte induction (0 no, 1 ATG, 2 antiCD25)	mg/day	mg/day	0 no, 1 yes	0 no, 1 insulin, 2 PAD	0 no, 1 yes
STEATOSIS 0 (N=43)
1002	60-65	4	5499	28.4	107	17.3	0.62	0.64	1.69	0.36	0.6	3.3	1.8	1.3	5.3	48	0.6	6.0	1.410	0.363	N/A	0	0	0	2	0	0	1	0	0	0		0	1	0	0	0	0	1	0	0	1	0	1
1003	40-45	4	913	28.4	100	23.3	0.42	0.54	1.31	0.38	1.6	3.6	1.9	1.0	5.1	34	0.6	6.9	1.554	0.357	5892.73	0	0	0	2	0	0	1	0	0	0		1	0	0	0	0	0	0	0	0	0	0	0
1006	65-70	4	1879	24.6	106	8.9	0.4	0.48	0.9	0.7	1.3	5.	2.7	1.7	5.3	37	1.0	11.1	2.642	0.330	6448.08	0	0	0	3	0	0	0	0	0	0		1	0	1	0	0	0	0	0	0	0	0	1
1008	25-30	4	420	19.9	92	20.6	0.35	0.34	1.45	0.44	1.6	4.6	2.8	1.1	4.5	35	0.6	11.4	2.267	0.337	3944.73	0	1	0	2	0	1	1	0	0	0		1	0	1	0	0	0	0	2.5	0	0	0	1
1012	40-45	4	5490	21.3	87	28.5	0.48	0.45	1.13	0.36	0.7	5.1	2.9	1.9	5.1	33	0.5	3.4	0.771	0.401	4776.25	0	0	0	2	0	0	1	0	0	0		0	1	0	1	0	0	1	2.5	0	0	0	1
1014	40-45	4	795	22.3	85	12.0	0.37	0.36	0.87	0.31	1.3	5.3	3.1	1.6	5.1	38	0.7	9.1	2.053	0.342	3798.64	0	0	0	1	0	0	0	0	0	0		1	0	1	0	0	0	0	0	0	0	0	1
1016	55-60	4	432	27.8	101	10.2	0.37	0.34	0.97	0.47	0.8	4.2	2.2	1.7	4.8	35	0.5	3.2	0.671	0.411	8617.31	0	0	0	1	0	0	0	0	0	0		1	0	1	0	0	0	0	2.5	0	0	0	1
1019	70-75	7	735	31.1	106	10.7	0.32	0.31	1.35	0.24	0.9	5.8	3.7	1.7	5.8	40	0.8	6.4	1.648	0.354	7267.95	0	0	0	1	0	0	1	0	0	0		1	0	0	0	0	0	0	0	0	0	0	1
1021	25-30	7	3782	24.2	84	23.9	0.34	0.29	1.05	0.24	1.2	4.5	2.4	1.5	6.1	28	0.8	15.2	4.114	0.310	2830.2	0	0	0	2	0	0	0	0	0	0		1	0	1	0	0	0	0	0	0	0	0	0
1024	40-45	4	1929	19.0	77	5.4	0.4	0.4	1.32	0.41	1.8	4.5	2.3	1.5	5.1	35	1.5	11.6	2.632	0.330	4569.13	0	0	0	2	0	0	0	0	0	0		1	0	0	0	1	0	0	5	0	0	0	1
1027	55-60	4	3686	27.3	91	8.3	0.45	0.46	1.44	1.21	1.1	5.3	3.4	1.4	5.2	40	0.6	4.0	0.924	0.389	5232.6	0	0	0	3	0	0	0	0	0	0		1	0	1	0	0	0	0	5	0	0	0	0
1028	55-60	7	421	32.0	107	7.6	0.28	0.37	1.22	0.28	1.5	5.5	3.5	1.3	5.5	37	1.1	8.4	2.078	0.342	N/A	0	0	0	1	0	0	1	0	0	0		1	0	0	0	0	0	2	2.5	0	0	0	1
1029	30-35	4	1808	25.7	95	31.0	0.85	1.43	2.51	6.24	2.0	4.7	2.7	1.1	6.3	40	1.4	10.9	3.047	0.323	4945.18	0	0	0	2	0	0	1	0	0	0		1	0	1	0	0	0	2	20	0	0	0	1
1030	50-55	6	3778	20.7	75	31.1	0.4	0.47	1.22	0.31	1.2	4.8	3.0	1.3	5.2	40	0.5	4.3	0.995	0.384	3586.11	0	0	0	1	0	0	1	0	0	0		1	0	0	0	0	0	0	10	0	0	0	1
1031	70-75	3	3735	25.0	94	12.7	0.25	0.33	1.22	0.32	0.9	5.2	3.4	1.4	6.0	39	0.5	7.8	2.063	0.342	5085.58	0	0	0	3	0	0	1	0	0	0		1	0	0	0	0	0	0	0	0	0	0	0
1033	45-50	4	5660	21.2	77	20.0	0.38	0.44	1.17	0.23	0.8	4.9	2.5	2.0	4.6	32	0.4	4.7	0.969	0.385	3314.05	0	0	0	2	0	0	1	0	0	0		0	1	0	0	0	0	1	2.5	0	0	0	1
1035	65-70	4	3161	22.0	81	10.5	0.52	0.64	1.82	0.94	1.0	4.5	2.7	1.3	5.7	46	0.6	4.4	1.110	0.377	3591.67	0	0	0	2	0	0	0	1	0	0		1	0	0	0	0	0	0	2.5	0	0	2	1
1036	45-50	7	5055	24.0	91	10.4	0.53	0.49	0.96	0.29	0.6	3.9	1.8	1.8	4.9	43	0.4	8.4	1.830	0.348	N/A	0	0	0	3	0	0	1	0	0	0		1	0	1	0	0	0	1	0	0	0	0	1
1041	60-65	2	762	30.4	111	13.2	0.37	0.33	1.84	0.29	1.0	4.7	2.7	1.5	6.2	31	0.9	8.1	2.222	0.338	6920.92	0	2	0	3	0	2	1	1	0	0		1	0	1	0	0	0	0	0	0	0	1	1
1042	65-70	7	377	27.1	93	11.0	0.34	0.4	1.66	0.58	2.1	5.2	3.2	1.1	8.0	54	0.9	8.1	2.876	0.326	6594.38	0	2	0	2	0	2	1	1	0	0		1	0	1	0	0	0	2	2.5	0	0	1	1
1043	55-60	7	418	22.5	82	11.9	0.52	0.59	2.36	0.36	1.3	5.4	3.4	1.4	5.4	48	0.6	3.8	0.906	0.390	3422.63	0	1	0	2	0	1	1	1	0	0		1	0	1	0	0	0	0	0	0	0	1	1
1044	65-70	1	2623	29.0	122	8.7	0.2	0.25	1.06	0.5	1.4	3.0	1.4	1.0	7.3	41	1.9	11.6	3.773	0.314	8312	0	0	0	1	0	0	1	1	0	0		1	0	1	0	0	0	0	0	0	1	2	0
1051	35-40	7	769	19.0	69	7.7	0.3	0.47	0.98	0.19	0.8	3.0	1.3	1.3	5.4	42	1.1	9.0	2.142	0.340	3406.93	0	0	0	N/A	0	0	0	0	0	0		1	0	1	0	0	0	0	5	0	0	0	0
1052	55-60	7	7502	23.2	89	15.8	0.36	0.37	1.43	0.24	0.8	4.2	2.5	1.3	6.6	39	0.4	2.0	0.590	0.420	N/A	0	0	0	2	0	0	1	0	0	0		0	1	1	0	0	0	1	0	0	1	0	0
1053	40-45	5	1969	23.5	81	18.2	0.69	0.71	1.33	1.42	0.7	4.9	3.5	1.1	4.9	38	0.8	11.4	2.464	0.333	4021.76	0	0	0	2	0	0	0	0	0	0		1	0	0	0	0	0	2	5	0	0	0	0
1054	70-75	4	7489	20.8	82	11.9	0.37	0.43	1.27	0.21	0.6	4.7	3.0	1.4	4.3	36	0.5	2.7	0.521	0.430	N/A	0	0	0	1	0	0	1	0	0	0		0	1	0	0	0	0	1	0	0	0	0	1
1057	60-65	2	4021	26.5	99	15.0	0.77	0.57	1.93	0.36	1.1	3.6	2.5	0.6	8.7	58	1.0	14.1	5.440	0.299	N/A	0	0	0	3	0	0	1	1	1	0		1	0	0	0	0	0	0	0	0	1	0	1
1058	45-50	4	3796	21.6	86	14.5	0.41	0.44	1.46	0.42	0.9	4.7	3.0	1.3	4.0	27	0.3	7.1	1.277	0.368	5307.41	0	0	0	2	0	0	0	0	0	0		1	0	1	0	0	0	0	2.5	0	0	0	1
1062	45-50	1	441	29.1	114	19.8	0.31	0.39	1.1	0.4	2.0	5.1	3.5	0.7	4.1	30	0.7	4.3	0.780	0.400	12202.7	0	0	0	2	0	0	1	0	0	0		1	0	1	0	0	0	0	0	0	0	0	0
1063	55-60	2	430	28.6	83	8.0	0.2	0.3	4.98	1.1	1.3	5.	3.4	1.0	6.3	46	1.5	3.9	1.095	0.378	7133.54	0	0	0	3	0	0	0	2	0	0		1	0	0	0	0	0	0	0	4	0	0	1
1074	35-40	4	5644	29.4	110	13.7	0.42	0.34	1.22	0.39	0.8	3.5	1.7	1.4	5.1	40	0.7	5.6	1.253	0.370	6588.94	0	0	0	2	0	0	0	0	0	0		0	1	0	0	0	0	1	0	0	0	0	0
1083	45-50	7	372	20.6	77	7.4	0.46	0.49	1.34	0.2	0.9	2.7	1.2	1.1	5.1	30	0.6	5.0	1.136	0.375	5159.58	0	0	0	2	0	0	0	0	0	0		1	0	1	0	0	0	0	5	0	0	0	1
1085	55-60	1	1836	22.3	85	9.2	0.4	0.39	1.03	0.4	1.1	3.8	1.8	1.5	5.4	39	1.2	8.2	1.966	0.345	6144.09	0	0	0	1	0	0	1	0	0	0		1	0	0	0	0	0	0	0	0	1	0	0
1093	50-55	1	445	29.8	94	12.2	0.39	0.43	1.37	0.34	0.6	3.9	2.6	1.1	5.1	32	0.6	3.6	0.816	0.397	6927.07	0	1	0	2	0	1	1	0	0	0		1	0	1	0	0	0	0	0	0	0	0	1
1099	30-35	5	370	21.8	85	9.1	0.33	0.33	1.59	1.3	0.8	3.1	1.8	1.0	4.4	24	1.1	7.1	1.379	0.364	N/A	0	0	0	2	0	0	0	0	0	0		1	0	1	0	0	0	0	0	0	0	0	1
1100	30-35	6	812	19.8	74	12.1	0.3	0.41	0.71	0.17	0.7	4.2	2.5	1.4	4.6	34	0.4	3.2	0.641	0.414	5281.2	0	1	0	1	0	1	0	0	0	0		1	0	1	0	0	0	0	5	0	0	0	1
1101	55-60	4	798	30.9	94	20.4	0.31	0.41	1.97	0.66	0.9	5.0	2.5	2.1	5.3	31	0.7	7.9	1.873	0.347	N/A	0	0	0	2	0	0	0	0	0	0		1	0	1	0	0	0	0	5	0	0	0	1
1102	25-30	7	452	20.4	70	11.3	0.3	0.32	0.98	0.24	0.7	4.2	2.4	1.4	4.5	33	0.5	4.6	0.906	0.390	N/A	0	0	0	1	0	0	0	0	0	0		1	0	1	0	0	0	0	2.5	0	0	0	1
1104	50-55	1	906	29.6	112	14.3	0.39	0.36	1.32	0.27	0.9	3.8	2.4	1.0	5.2	29	0.6	7.3	1.684	0.353	N/A	0	0	0	2	0	0	1	0	0	0		1	0	1	0	0	0	0	0	0	0	0	1
1105	50-55	1	574	23.7	95	12.4	0.32	0.27	1.64	0.36	1.5	4.3	2.7	1.0	5.5	29	0.8	5.0	1.212	0.372	N/A	0	0	0	3	0	0	0	0	0	0		1	0	1	0	0	0	0	0	0	0	0	1
1106	40-45	4	831	20.2	75	7.8	0.22	0.25	0.65	0.14	1.1	3.6	1.7	1.4	4.3	34	0.7	5.4	1.032	0.381	4089.67	0	0	0	1	0	0	0	0	0	0		1	0	1	0	0	0	0	5	0	0	0	1
1107	20-25	4	391	24.9	88	9.4	0.42	0.62	1.86	0.59	0.5	3.2	1.9	1.0	5.5	38	0.9	9.8	2.391	0.335	6213.74	0	0	0	1	0	0	0	1	0	0		1	0	1	0	0	0	0	2.5	0	0	1	1
1108	40-45	6	426	25.3	94	23.7	0.45	0.61	1.35	3.61	1.4	4.6	2.4	1.6	5.5	22	0.7	8.7	2.125	0.341	6670.86	0	0	0	1	0	0	0	0	0	0		1	0	1	0	0	0	0	5	0	0	0	1
median	51.6		906	24.0	91.0	12.1	0.38	0.41	1.32	0.36	1.0	4.5	2.5	1.3	5.2	37	0.7	7.1	1.554	0.337	5257									1	0	sum (yes)	37	6	27	1	1	0	15	21	1	5	8	32
IQR			3313	6.8	17.5	8.5	0.14	0.14	0.57	0.27	0.6	1.2	0.9	0.4	0.7	8	0.3	4.5	1.2	0.046	2649
t-test (steatosis vs non-steatosis)	0.007		0.364	0.001	0.000	0.938	0.197	0.017	0.236	0.919	0.031	0.787	0.810	0.050	0.082	0.223	0.093	0.147	0.122	0.321	0.000
STEATOSIS 1,2,3 (N=48)
1001	65-70	1	366	36.3	129	7.7	0.45	0.43	1.4	0.28	3.5	5.0	2.4	1.0	5.4	44	1.2	7.0	1.656	0.354	N/A	1	1	0	2	0	2	1	1	0	0		1	0	0	0	0	1	0	0	0	0	2	1
1004	60-65	1	899	32.9	113	7.6	0.25	0.4	1.04	0.47	1.3	3.7	2.2	0.9	10.0	60	0.8	5.9	2.597	0.331	5221.69	1	1	0	2	0	2	0	1	0	0		1	0	1	0	0	0	0	0	0	1	1	0
1005	65-70	1	1922	31.0	119	19.3	0.29	0.35	1.84	0.27	0.8	4.5	3.0	1.1	3.4	39	0.3	16.8	2.513	0.332	9219.5	1	1	0	1	0	2	1	1	0	0		1	0	1	0	0	0	0	0	0	0	1	0
1010	55-60	1	480	25.8	87	6.7	0.84	1.3	0.88	0.83	1.6	6.1	3.8	1.6	5.4	48	1.2	10.9	2.614	0.331	N/A	1	0	0	1	0	1	1	0	0	0		1	0	1	0	0	0	0	7.5	0	0	0	0
1013	30-35	3	397	17.9	81	15.6	0.46	0.91	1.27	0.18	0.5	2.5	1.4	0.9	4.8	32	0.5	5.8	1.243	0.370	2836.16	1	0	1	2	0	2	0	0	0	0		1	0	1	0	0	0	2	0	0	0	0	1
1017	60-65	1	351	32.0	115	20.3	0.38	0.25	1.5	0.9	1.2	4.4	2.6	1.2	5.8	41	0.9	8.4	2.181	0.339	8694	1	1	0	2	0	2	1	2	0	0		1	0	1	0	0	0	0	0	0	0	0	1
1018	35-40	6	726	18.7	73	12.5	0.89	0.68	1.3	0.74	1.0	6.1	3.5	2.1	4.4	33	0.5	2.4	0.471	0.438	3153.28	1	2	1	1	0	4	1	0	0	0		1	0	1	0	0	0	0	10	0	0	0	0
1020	55-60	7	403	24.4	91	7.4	0.55	0.68	1.69	0.38	1.2	3.5	0.7	1.1	5.1	32	0.6	4.6	1.026	0.382	3728.74	1	0	0	2	0	1	1	0	0	0		1	0	1	0	0	0	0	2.5	0	0	0	1
1022	40-45	7	792	20.0	82	16.7	0.33	0.3	0.71	0.26	1.7	5.1	3.1	1.2	9.7	48	0.9	7.6	3.262	0.320	3870.94	1	1	1	3	0	3	0	1	0	0		1	0	1	0	0	0	0	5	0	0	1	0
1023	60-65	5	387	25.2	96	11.2	0.47	0.56	1.85	1.2	1.4	4.9	2.5	1.8	11.0	44	0.3	2.3	1.126	0.376	4903.09	1	1	0	2	0	2	1	1	0	0		1	0	1	0	0	0	0	2.5	0	0	1	0
1025	65-70	4	5907	27.5	110	12	0.32	0.44	1.15	0.59	1.2	3.5	1.9	1.0	4.7	42	0.7	5.5	1.139	0.375	6927.13	1	0	0	2	0	1	1	0	0	0		0	1	1	0	0	0	2	0	0	1	0	1
1026	70-75	4	413	24.2	92	8.3	0.44	0.5	3.62	0.98	0.8	4.4	2.6	1.4	6.4	37	0.8	5.2	1.474	0.360	4882.88	1	0	0	1	0	1	1	0	0	0		1	0	0	0	0	0	2	0	0	0	0	1
1032	65-70	1	3740	31.4	110	19.5	0.4	0.45	1.47	0.43	0.6	3.9	1.6	2.0	5.4	35	0.5	2.7	0.641	0.414	N/A	1	0	0	1	0	1	1	2	0	0		1	0	0	0	1	0	0	0	0	1	0	0
1037	45-50	4	671	26.1	90	30.4	0.28	0.32	0.55	0.21	1.1	3.9	1.9	1.6	4.8	24	0.5	1.8	0.384	0.456	5295.54	1	0	0	2	0	1	0	0	0	0		1	0	1	0	0	0	0	5	0	0	0	1
1039	50-55	7	446	29.5	111	23.3	0.41	0.42	1.43	0.19	1.0	5.2	3.5	1.4	8.9	52	0.5	5.6	2.211	0.339	N/A	1	1	0	1	0	2	1	1	0	0		1	0	1	0	0	0	0	0	0	0	1	1
1047	25-30	7	413	21.2	74	9.5	0.34	0.51	1.36	0.36	0.8	3.7	2.0	1.4	5.6	32	0.7	5.6	1.381	0.364	3682.42	1	0	0	2	0	1	0	0	0	0		1	0	1	0	0	0	0	5	0	0	0	1
1049	40-45	7	1907	30.4	109	20.8	0.4	0.41	1.07	0.24	1.0	2.9	1.7	0.7	4.9	27	0.8	13.4	2.900	0.326	N/A	1	1	0	3	0	2	0	0	0	0		1	0	1	0	0	0	0	0	0	0	0	1
1050	65-70	1	388	28.0	122	9.9	0.38	0.49	0.98	0.29	0.9	2.5	1.0	1.1	6.3	48	0.9	8.2	2.276	0.337	N/A	1	1	0	1	0	2	1	1	0	0		1	0	1	0	0	0	0	0	0	1	1	1
1055	70-75	1	4385	32.6	119	22.6	0.42	0.62	1.59	0.75	2.1	3.0	1.4	0.6	7.0	44	1.7	16.2	5.044	0.302	N/A	1	0	0	2	0	1	1	1	0	0		0	1	0	0	0	0	0	0	0	1	1	0
1059	40-45	7	6497	33.9	118	15.3	0.41	0.49	1.18	0.84	0.8	4.4	2.9	1.1	5.0	34	0.8	7.1	1.569	0.357	11962.1	1	0	0	2	0	1	1	0	0	0		1	0	1	0	0	0	1	2.5	0	0	0	1
1061	65-70	1	779	31.5	116	32.4	0.65	0.97	0.87	0.33	2.1	4.5	2.7	0.9	5.2	28	1.1	8.8	2.045	0.343	10819.6	1	1	0	2	0	2	1	0	0	1		1	0	1	0	0	0	0	0	0	0	0	1
1064	55-60	3	1191	35.4	106	9.2	0.63	0.91	2.8	0.3	1.1	5.8	3.8	1.5	6.3	40	0.8	11.6	3.263	0.320	7375.88	1	1	1	1	0	3	1	0	0	0		1	0	0	0	0	0	0	2.5	0	0	0	1
1065	60-65	2	7508	24.8	88	8.6	0.37	0.34	1.02	0.28	2.0	5.3	3.2	1.2	4.4	33	0.7	7.6	1.478	0.360	8010.73	1	1	1	4	0	3	1	0	0	0		1	0	0	0	0	0	1	2.5	0	0	0	1
1066	80-85	4	7281	22.5	79	15.5	0.3	0.21	1.22	0.22	0.9	3.9	2.1	1.4	5.1	33	0.9	4.3	0.969	0.385	6695.36	1	1	0	2	0	2	1	0	0	0		0	1	0	1	0	0	1	0	0	1	0	1
1068	55-60	4	1884	23.3	96	10.5	0.61	1.1	2.67	1.82	1.1	5.7	3.8	1.4	4.1	37	0.8	5.2	0.948	0.387	7835.5	1	1	0	3	0	2	0	0	0	0		1	0	1	0	0	0	0	5	0	0	0	1
1069	60-65	7	1086	26.2	104	18.9	0.54	0.75	2.42	0.51	1.5	4.8	3.1	1.0	5.7	34	1.3	10.0	2.559	0.332	9454.77	1	0	0	1	0	1	0	1	0	0		1	0	0	0	0	0	0	5	0	0	1	1
1070	70-75	3	1870	27.4	108	18	0.23	0.28	1.24	0.32	1.2	4.3	2.9	0.9	6.8	40	1.2	10.3	3.089	0.323	9719.98	1	0	1	1	0	2	1	1	0	1		1	0	1	0	0	0	2	0	0	0	2	1
1072	60-65	7	1889	32.1	107	12.7	0.29	0.32	1.58	0.61	1.0	3.8	2.1	1.4	5.7	40	1.8	11.4	2.898	0.326	8215.22	1	0	0	1	0	1	1	0	0	0		1	0	0	0	0	0	0	2.5	0	1	0	1
1073	60-65	4	5487	27.1	100	11.2	0.47	0.52	0.86	0.63	1.1	3.6	2.0	1.0	4.9	30	0.8	7.6	1.647	0.354	9208.91	1	1	1	3	0	3	0	0	0	0		1	0	0	0	0	0	0	5	0	0	0	0
1077	65-70	5	457	24.8	104	17.4	0.28	0.28	1.09	0.34	1.9	4.6	2.9	0.9	5.2	33	0.7	5.9	1.354	0.365	8117.24	1	1	1	2	0	3	0	0	0	0		1	0	1	0	0	0	0	0	0	0	0	1
1078	65-70	6	351	26.2	98	12.5	0.42	0.59	1.14	0.44	1.1	3.8	2.3	1.0	4.9	39	0.8	3.9	0.861	0.393	8597.04	1	1	0	1	0	2	1	0	0	0		1	0	0	0	0	0	0	5	0	0	0	1
1091	50-55	1	443	23.4	86	12.4	0.43	0.61	1.31	0.38	0.7	4.7	3.0	1.5	5.2	32	0.5	3.0	0.703	0.407	6261.82	1	0	0	1	0	1	1	0	0	0		1	0	1	0	0	0	0	0	0	0	0	0
1103	65-70	7	433	30.4	120	12.1	0.31	0.32	1.6	0.34	1.1	3.7	2.3	1.0	5.1	43	0.9	5.6	1.274	0.369	9630.03	1	0	0	1	0	1	1	0	0	0		1	0	0	0	0	0	0	0	0	0	0	1
1109	25-30	4	1105	21.9	83	23.8	0.42	0.43	2.14	0.2	0.9	3.4	1.8	1.2	4.6	23	0.7	18.7	3.860	0.313	14260.6	1	0	0	1	0	1	0	0	0	0		1	0	0	0	0	0	0	2.5	0	0	0	1
1111	65-70	3	1136	25.9	103	18.4	0.37	0.52	2.67	1.83	0.9	4.9	2.9	1.7	6.0	32	0.8	5.0	1.323	0.366	N/A	1	0	0	1	0	1	1	2	0	0		1	0	1	0	0	0	0	0	0	0	0	1
1112	70-75	1	3662	30.9	103	10.5	0.36	0.45	0.75	0.73	2.0	3.4	1.7	0.8	6.0	44	1.3	7.9	2.101	0.341	8734.14	1	0	0	3	0	1	1	1	0	0		1	0	0	0	0	0	0	0	0	0	0	1
1115	50-55	4	3555	24.9	89	6.7	0.47	0.39	2.26	0.27	1.0	5.4	3.7	1.3	4.7	38	N/A	9.6	1.995	0.344	14177.9	1	0	0	2	0	1	0	0	0	0		0	0	1	0	1	0	0	0	0	0	0	1
1011	60-65	3	370	37.1	124	8.3	0.29	0.44	2.3	0.64	1.6	5.3	3.4	1.2	5.6	47	1.3	11.0	2.745	0.328	8585.58	2	2	1	1	1	5	1	2	0	0		1	0	0	0	0	0	2	0	0	0	0	1
1048	40-45	1	429	28.4	108	8.1	0.36	0.71	1.3	0.75	2.2	6.6	4.5	1.1	6.0	40	N/A	N/A	N/A	N/A	6485.65	2	2	1	2	1	5	1	1	0	0		1	0	1	0	0	0	0	0	0	0	2	0
1079	65-70	1	571	28.7	106	14.2	0.41	0.63	2.53	0.42	2.7	3.6	1.7	0.6	7.3	50	1.2	10.3	3.363	0.319	10411.3	2	1	1	2	0	4	1	1	0	0		1	0	1	0	0	0	2	0	0	1	1	1
1084	60-65	5	343	24.9	90	19.4	0.67	0.59	0.92	1.86	1.1	4.3	1.8	2.1	5.6	29	0.5	1.6	0.386	0.456	8227.86	2	2	1	1	1	5	0	0	0	0		1	0	1	0	0	0	0	0	4	0	0	1
1092	40-45	2	3700	27.1	97	18.4	0.58	0.53	1.12	0.35	0.5	4.0	2.5	1.3	4.7	27	N/A	6.4	1.335	0.366	7434.25	2	1	0	1	0	3	0	0	0	0		1	0	0	0	0	0	2	0	0	0	0	0
1113	35-40	4	751	31.9	100	7.7	0.58	0.74	2.12	0.99	1.3	3.5	1.9	1.1	5.2	35	0.9	20.5	4.694	0.305	7562.45	2	1	1	2	0	4	0	0	0	0		1	0	1	0	0	0	0	5	0	0	0	1
1034	55-60	1	1842	27.4	112	8.9	0.54	0.58	1.43	2.34	8.9	4.8	N/A	0.9	6.3	37	1.7	21.3	5.956	0.296	8573	3	1	1	3	1	5	1	0	0	0		1	0	1	0	0	0	2	0	0	1	0	0
1056	50-55	6	1884	24.5	108	13.5	0.49	1.63	0.99	1.01	1.9	4.8	3.2	0.7	6.8	41	2.8	31.3	9.398	0.279	9636.58	3	2	2	2	1	7	0	0	0	0		1	0	0	0	0	0	0	2.5	0	0	0	0
1060	65-70	7	536	34.1	115	8.4	0.39	0.59	1.92	0.93	4.9	5.6	N/A	0.7	5.8	45	1.5	9.9	2.547	0.332	11274.3	3	2	1	3	1	6	1	0	0	0		1	0	1	0	0	0	0	0	0	0	0	1
1071	60-65	5	1876	26.4	105	16.6	0.35	0.58	1.54	0.31	1.3	4.9	3.2	1.1	11.5	96	0.3	1.8	0.897	0.391	11122.1	3	1	2	3	1	6	1	1	0	0		1	0	1	0	0	0	2	0	0	1	1	1
1081	45-50	6	1914	32.5	126	16.2	0.58	0.84	2.23	3.1	2.6	6.2	3.9	1.1	5.5	47	1.1	8.4	2.067	0.342	12910.1	3	1	1	2	1	5	1	1	0	0		1	0	0	0	0	0	0	5	0	0	1	1
median	60.9		846	27.3	104.5	12.6	0.41	0.52	1.38	0.44	1.1	4.4	2.6	1.1	5.5	39	0.8	7.6	1.995	0.344	8222											sum (yes)	44	3	30	1	2	1	21	19	1	10	17	34
IQR			1479	6.7	22.0	9.1	0.17	0.23	0.81	0.54	0.9	1.3	1.3	0.5	1.4	12	0.6	5.1	1.489	0.043	3260
