# Supplementary material for: Hepatic Gene Expression Profiles Differentiate Steatotic and Non-steatotic Grafts in Liver Transplant Recipients
Source: Front Endocrinol (Lausanne). 2019 Apr 30;10:270. doi: 10.3389/fendo.2019.00270 (PMC6502969; doi:10.3389/fendo.2019.00270)
Supplement: Supplementary file 3 [file Table_3.XLSX]

## Sheet: list 1
	Supplementary Table S3: Differentially expressed genes in steatotic vs. non-steatotic liver grafts.
Transcript ID	Gene Symbol	RefSeq	p-value(steatosis vs. no steatosis)	Fold-Change(steatosis vs. no steatosis)
17117449	N.A.	N.A.	2.19e-08	1.1983
16748711	PTPRO	NM_002848	3.12e-08	1.13427
16894166	LOC101929551	NR_110256	5.09e-08	1.14719
16890675	IGFBP2	NM_000597	7.75e-08	-1.58308
16669121	ATP1A1	NM_000701	7.8e-08	-1.22057
16747158	NTF3	NM_001102654	8.11e-08	1.20165
16841768	CENPV	NM_181716	9.43e-08	-1.35113
16715361	P4HA1	NM_000917	1.03e-07	-2.25741
16690908	KCND3	NM_004980	1.23e-07	-1.3959
16944738	PDIA5	NM_006810	1.42e-07	-1.24995
17091408	MAMDC4	NM_206920	2.31e-07	1.66682
16820720	DDX19B	NM_001014449	3e-07	-1.25855
16830607	SHBG	NM_001040	3.1e-07	-1.72432
16935798	SCUBE1	NM_173050	3.42e-07	1.66272
16808563	ENST00000560967	N.A.	3.46e-07	-1.58796
16735893	MIR4299	NR_036184	4.1e-07	-1.34595
16985014	LOC102724122	XR_427722	4.24e-07	1.14229
16687397	N.A.	N.A.	5.1e-07	1.16896
17118158	N.A.	N.A.	6.48e-07	1.24475
16869058	N.A.	N.A.	6.49e-07	1.12871
16974867	PPARGC1A	XM_005248130	7.79e-07	1.24384
16669440	N.A.	N.A.	8.69e-07	-1.19761
17017170	N.A.	N.A.	9.62e-07	1.27402
16949322	FETUB	NM_001308077	1.09e-06	-1.39725
17103545	MAGIX	NM_001099681	1.24e-06	1.18881
16779509	LINC01065	NR_125788	1.34e-06	-1.14604
16801400	CGNL1	NM_001252335	1.4e-06	-1.24915
16980601	SH3D19	NM_001009555	1.63e-06	-1.31475
16944493	N.A.	N.A.	1.64e-06	1.12785
17023549	N.A.	N.A.	1.76e-06	1.23789
16694585	MIR9-1	NR_029691	1.86e-06	-1.24721
16959871	TFDP2	NM_001178138	1.92e-06	-1.21082
16977868	ABCG2	NM_001257386	1.96e-06	-1.37587
17077723	CYP7B1	NM_004820	2.01e-06	-1.34495
17017476	LSM2	NM_021177	2.3e-06	1.16319
17026855	N.A.	N.A.	2.3e-06	1.16319
17029328	N.A.	N.A.	2.3e-06	1.16319
17032114	N.A.	N.A.	2.3e-06	1.16319
17036832	N.A.	N.A.	2.3e-06	1.16319
17039565	N.A.	N.A.	2.3e-06	1.16319
16860499	ZNF507	NM_001136156	2.35e-06	-1.25055
17023799	SLC2A12	NM_145176	2.71e-06	-1.65922
16700243	BTNL10	XM_011544015	2.96e-06	-1.21849
16698407	LRRN2	NM_006338	3e-06	1.16868
16960054	PCOLCE2	NM_013363	3.1e-06	-1.34667
16769250	IGF1	NM_000618	3.27e-06	-1.72501
16897107	N.A.	N.A.	3.31e-06	1.2271
17031121	N.A.	N.A.	3.41e-06	1.18011
16917549	LOC105372551	XR_919924	3.69e-06	-1.18124
16977251	ANTXR2	NM_001145794	3.9e-06	-1.26189
16817196	AQP8	NM_001169	4.12e-06	1.18583
16662031	EIF3I	NM_003757	4.16e-06	-1.16232
16904793	ABCB11	NM_003742	4.23e-06	-1.46618
16843239	N.A.	N.A.	4.33e-06	1.15953
16735976	N.A.	N.A.	4.75e-06	1.28895
17036113	N.A.	N.A.	4.83e-06	1.20105
16941770	ITIH4-AS1	NR_046615	5.18e-06	-1.25899
16874109	PLEKHA4	NM_001161354	5.27e-06	-1.20542
17072144	DEPTOR	NM_001283012	5.29e-06	-1.18543
17082732	CYHR1	NM_001129888	5.37e-06	1.14616
17116818	N.A.	N.A.	5.5e-06	1.09619
17094353	N.A.	N.A.	5.92e-06	-1.29988
16709936	PLPP4	NM_001030059	6.31e-06	1.18569
16903953	ACVR1C	NM_001111031	6.45e-06	-1.25664
17000808	DND1	NM_194249	6.6e-06	1.24077
16958667	UROC1	NM_001165974	6.63e-06	-1.39503
17053131	KRBA1	NM_001290187	7.22e-06	-1.1863
16977820	HSD17B11	NM_016245	8.41e-06	-1.26105
16850379	WNT3	OTTHUMT00000440429	8.61e-06	1.2263
17111362	MIR98	NR_029513	8.7e-06	-1.19554
16826595	LOC100996345	XR_158899	9.45e-06	-1.16177
16795075	NGB	NM_021257	9.85e-06	1.20314
16940965	SLC38A3	NM_006841	1.15e-05	-1.30081
16848219	ABCA6	NM_080284	1.18e-05	-1.36625
16708744	WBP1L	NM_001083913	1.22e-05	-1.26707
16996800	LOC105379003	XR_948379	1.22e-05	1.14473
17043635	LOC105375148	XR_927028	1.29e-05	1.10702
16821056	ZFP1	NM_153688	1.3e-05	-1.4578
16684136	N.A.	N.A.	1.31e-05	1.21193
16950094	LRCH3	NM_032773	1.32e-05	-1.13444
16684694	FAM229A	NM_001167676	1.34e-05	1.14621
16774125	LINC00366	NR_046999	1.38e-05	-1.11083
17099062	ASB6	NM_001202403	1.4e-05	1.3032
16770848	NOS1	NM_000620	1.42e-05	-1.16032
16701037	GREM2	NM_022469	1.48e-05	-1.40831
16712046	NMT2	NM_001308295	1.48e-05	-1.17331
16696535	SERPINC1	NM_000488	1.63e-05	-1.1725
16660008	LOC400743	AK127830	1.63e-05	-1.16447
17099031	N.A.	N.A.	1.68e-05	1.09848
16866650	GAMT	NM_000156	1.75e-05	-1.22606
17012632	ENPP1	NM_006208	1.92e-05	-1.20725
16973894	STX18	NM_016930	1.93e-05	1.21851
16685583	LINC01343	NR_038928	1.94e-05	1.12423
16887586	DCAF17	XM_011511883	1.96e-05	1.12077
16989441	N.A.	N.A.	2.05e-05	1.14508
16866920	MIR1227	NR_031596	2.21e-05	-1.25239
16844634	N.A.	N.A.	2.35e-05	-1.42153
16901327	LINC01114	NR_038231	2.37e-05	1.10762
16966548	NIPAL1	NM_207330	2.43e-05	-1.28383
17004612	DSP	NM_001008844	2.51e-05	-1.31468
17097600	AKNA	XM_005252244	2.51e-05	1.29401
16779107	EBPL	NM_001278636	2.52e-05	-1.15734
17083088	N.A.	N.A.	2.54e-05	1.08977
17088377	ORM1	NM_000607	2.55e-05	1.15347
16683644	SYF2	NM_015484	2.59e-05	-1.22974
17105655	BHLHB9	NM_001142524	2.63e-05	-1.25377
16742146	MIR4696	NR_039845	2.67e-05	1.08812
16785316	MTHFD1	NM_005956	2.68e-05	-1.23632
16939023	CTDSPL	NM_001008392	2.78e-05	-1.14723
16935833	LOC105373053	XR_921069	2.79e-05	-1.37929
16721170	OR52K1	NM_001005171	2.8e-05	1.15687
16717437	CPN1	NM_001308	2.88e-05	-1.33625
16893992	ADI1	NM_001306077	2.9e-05	-1.13457
16746574	N.A.	N.A.	2.9e-05	1.25845
16996387	MIER3	NM_001297598	2.97e-05	-1.18302
16885191	NIFK-AS1	NR_037856	3.02e-05	-1.15487
16890817	N.A.	N.A.	3.07e-05	1.30657
16854819	RIT2	NM_001272077	3.08e-05	1.11212
16823636	ROGDI	NM_024589	3.22e-05	1.25537
16781312	LINC00565	NR_047495	3.23e-05	-1.1558
16749154	LOC105369689	XR_913914	3.29e-05	-1.20568
16786010	SIPA1L1	NM_001284245	3.35e-05	-1.15614
16834124	KRTAP4-7	NM_033061	3.36e-05	1.17411
17083093	DMRT1	NM_021951	3.39e-05	1.18018
16904105	LY75-CD302	NM_001198759	3.44e-05	-1.17603
16870174	ANO8	NM_020959	3.44e-05	1.17303
16766132	APOF	NM_001638	3.47e-05	-1.36114
16876164	SLC27A5	NM_012254	3.47e-05	-1.18929
16854179	N.A.	N.A.	3.57e-05	1.1397
16987076	N.A.	N.A.	3.67e-05	1.23545
16905528	PDE11A	NM_001077196	3.69e-05	1.39389
17047338	N.A.	N.A.	3.73e-05	1.1867
17090357	EXOSC2	NM_001282708	3.77e-05	-1.15542
16876464	LOC105373350	XR_921659	3.81e-05	1.16753
16938335	N.A.	N.A.	3.82e-05	-1.2618
17059911	PON3	NM_000940	3.83e-05	-1.23454
16672489	LINC01133	NR_038849	3.86e-05	1.0976
16970906	MGST2	NM_001204366	4.03e-05	-1.11929
16930132	GTPBP1	XM_011530539	4.15e-05	-1.19857
16659217	TNFRSF8	NM_001243	4.18e-05	1.13178
17060184	N.A.	N.A.	4.2e-05	1.16243
16676298	N.A.	N.A.	4.21e-05	-1.16347
16804234	N.A.	N.A.	4.3e-05	1.14934
17021217	ME1	NM_002395	4.3e-05	1.55017
17009620	TMEM14A	NM_014051	4.4e-05	-1.28409
16796247	SERPINA6	NM_001756	4.45e-05	-1.22927
16931107	LOC101927526	NR_109966	4.54e-05	-1.10954
16783735	N.A.	N.A.	4.56e-05	-1.21103
16829518	BHLHA9	NM_001164405	4.58e-05	-1.1691
16931278	ATXN10	NM_001167621	4.69e-05	-1.1149
16793052	GNPNAT1	NM_198066	4.74e-05	-1.26518
16691078	RSBN1	NM_018364	4.75e-05	-1.17129
16710360	ZRANB1	NM_017580	4.79e-05	-1.22734
17009607	TRAM2-AS1	NR_103446	4.82e-05	-1.26254
16826803	KIFC3	NM_001130099	4.83e-05	1.21705
16695042	OR6Y1	NM_001005189	4.93e-05	1.21916
17065084	FBXO25	NM_012173	5.02e-05	-1.15798
17023319	LOC102723341	XR_428019	5.02e-05	1.13986
16761012	A2M	NM_000014	5.15e-05	-1.38893
16922646	N.A.	N.A.	5.29e-05	1.10793
16676513	N.A.	N.A.	5.33e-05	1.13086
16813173	PLIN1	NM_001145311	5.33e-05	1.64791
16969009	PDLIM5	NM_001011513	5.38e-05	-1.17087
16679650	SCCPDH	NM_016002	5.41e-05	-1.17893
17046014	CDC14C	NR_003595	5.44e-05	-1.1855
16832334	N.A.	N.A.	5.53e-05	1.10444
17050645	ST7	NM_018412	5.57e-05	-1.14791
16851353	MIB1	NM_020774	5.72e-05	-1.22405
17077522	LOC105375860	XR_928930	5.73e-05	-1.11999
16714409	MBL2	NM_000242	5.84e-05	-1.45796
17084866	GLIPR2	NM_001287010	6.34e-05	1.2373
16705701	H2AFY2	NM_018649	6.45e-05	1.3069
16872452	BLVRB	NM_000713	6.47e-05	-1.17676
16671115	SPRR1B	NM_003125	6.55e-05	1.19249
16723353	DEPDC7	NM_001077242	6.58e-05	-1.2077
16696614	KIAA0040	NM_001162893	6.66e-05	-1.24472
16732520	TBCEL	NM_001130047	6.8e-05	-1.22838
16715997	NUTM2B-AS1	NR_120611	6.86e-05	1.28069
17105939	RNF128	NM_024539	6.91e-05	-1.29257
16820367	NFATC3	NM_004555	7.02e-05	-1.17002
16959112	PIK3R4	NM_014602	7.06e-05	-1.28991
16991492	PPP1R2P3	NR_038443	7.08e-05	-1.14152
16798528	N.A.	N.A.	7.18e-05	-1.13767
16752185	METTL7B	NM_152637	7.26e-05	-1.32875
17065988	N.A.	N.A.	7.28e-05	1.11856
16873101	N.A.	N.A.	7.28e-05	1.18223
16714880	DNAJC12	NM_021800	7.3e-05	-1.22584
16909958	PER2	NM_022817	7.33e-05	-1.33414
17050759	N.A.	N.A.	7.34e-05	1.13308
16701029	N.A.	N.A.	7.38e-05	1.11074
17004669	PIP5K1P1	NR_027712	7.38e-05	1.12872
16673056	UAP1	NM_003115	7.44e-05	-1.22194
16980716	TMEM154	NM_152680	7.67e-05	1.41799
16779978	LINC01069	NR_108076	7.74e-05	-1.09575
16811684	CYP1A1	NM_000499	7.75e-05	-1.97471
17013722	LOC105378056	XM_011536286	7.88e-05	1.10931
17110274	N.A.	N.A.	7.93e-05	1.13983
16887179	CERS6	NM_001256126	7.99e-05	-1.32601
17017695	N.A.	N.A.	8.02e-05	1.18855
17061714	N.A.	N.A.	8.33e-05	1.13406
16714323	SGMS1	NM_147156	8.34e-05	-1.22999
16965112	N.A.	N.A.	8.51e-05	-1.27671
16718870	EIF3A	NM_003750	8.55e-05	-1.223
16841532	COX10-AS1	ENST00000423323	8.6e-05	-1.1182
16828210	ZFHX3	NM_001164766	8.69e-05	-1.21595
16708192	ABCC2	NM_000392	8.8e-05	-1.31653
17099705	MIR3689F	NR_039696	9.13e-05	-1.2381
16911517	ISM1	NM_080826	9.14e-05	1.35056
16854437	CDH2	NM_001308176	9.18e-05	-1.3026
17107111	N.A.	N.A.	9.21e-05	1.25594
16691589	LOC105378933	XR_947749	9.26e-05	1.16828
16938647	CMTM8	NM_178868	9.35e-05	-1.20728
16767142	TMBIM4	NM_001282606	9.39e-05	-1.12924
17114470	CT45A10	XM_011531238	9.5e-05	1.16738
17079139	LINC00535	NR_033858	9.58e-05	-1.13042
16799273	C15orf53	NM_207444	9.66e-05	-1.1939
16971687	N.A.	N.A.	9.74e-05	1.09532
16927708	IGLV10-54	OTTHUMT00000320858	9.79e-05	-1.20909
17048859	ARPC1A	NM_001190996	0.000100091	-1.15062
16658619	ENO1-AS1	NR_038351	0.000100403	1.12066
16868489	COL5A3	NM_015719	0.000100418	1.12018
16921664	CXADR	NM_001207063	0.000101086	-1.28535
16972229	ANXA10	NM_007193	0.000102102	-1.17551
17021888	FBXL4	NM_001278716	0.000102869	-1.27479
16921945	LOC105372766	XR_920439	0.000104206	1.12011
16696187	F5	NM_000130	0.000106082	-1.32082
17090296	ASS1	NM_000050	0.000106174	-1.17292
17074331	DEFA3	NM_005217	0.000107126	1.38104
16811975	TSPAN3	NM_001168412	0.000111454	1.23034
16985353	ERBB2IP	NM_001006600	0.000111483	-1.19923
16952349	SCN11A	NM_001287223	0.00011152	-1.16539
17057842	LOC102723533	XR_927259	0.000112226	1.14175
16707899	ZNF518A	ENST00000442635	0.000112356	1.12733
17055459	ISPD	NM_001101417	0.000112745	-1.25687
17071112	N.A.	N.A.	0.00011333	1.14154
17008595	UBR2	NM_001184801	0.000113898	-1.26016
16712734	ACBD5	NM_001042473	0.000116524	-1.18478
17063787	TRBV6-7	OTTHUMT00000485140	0.000118627	-1.15178
16812877	LOC105370950	XR_916631	0.000119	-1.0698
16710919	PRAP1	NM_001145201	0.000119268	1.24003
16853418	ENOSF1	NM_001126123	0.000122304	-1.21704
16987844	MAN2A1	NM_002372	0.000122893	-1.32331
17066065	SLC7A2	NM_001008539	0.00012294	-1.39425
16773222	MIR2276	NR_031753	0.000124859	1.23288
16911752	MIR3192	NR_036160	0.000125312	1.28928
16809596	RAB27A	NM_004580	0.000126199	-1.29185
16920796	N.A.	N.A.	0.000126762	1.12638
16854774	N.A.	N.A.	0.000129051	1.06282
16682989	ECE1	NM_001113347	0.000129555	-1.21341
16705313	SIRT1	NM_001142498	0.000129597	-1.22458
16846883	LOC102724732	XR_429997	0.000130044	1.09997
16964764	TBC1D14	NM_001113361	0.0001311	-1.16273
16765192	CSAD	NM_001244705	0.000131245	1.20245
16675840	N.A.	N.A.	0.000133723	1.097
16825377	SULT1A2	NM_001054	0.000133861	-1.28828
16995629	C9	NM_001737	0.000134637	-1.19731
16843303	LOC101927239	ENST00000580792	0.000137001	1.10732
17042681	FAM20C	NM_020223	0.000138604	-1.12914
16961092	MIR1263	NR_031665	0.000138794	1.16924
16887334	SSB	NM_001294145	0.000141246	-1.1365
16822459	LOC105371037	XR_916801	0.000141922	1.14765
16740852	N.A.	N.A.	0.00014261	1.15901
16852237	LOC105372097	XR_918976	0.000142902	-1.17643
16971139	ABCE1	NM_001040876	0.000145331	-1.25122
17067613	UBXN8	NM_001282189	0.000145554	-1.17952
16996788	LOC100303749	NR_028474	0.000145834	1.11783
17047774	LOC105375370	XR_927705	0.000146861	1.12397
17111856	N.A.	N.A.	0.000148404	1.14063
16689422	LRRC8B	BC053565	0.000149926	-1.11273
16973006	FAM149A	NM_001006655	0.000150925	-1.14127
16780268	LOC105376685	XM_011521142	0.000151054	1.22215
16757831	CCDC64	NM_207311	0.00015164	1.16569
16831224	MYOCD	NM_001146312	0.000152885	1.10906
16702265	N.A.	N.A.	0.000152941	-1.09437
16675376	MIR1278	NR_031691	0.000153471	1.13823
16891804	N.A.	N.A.	0.00015436	-1.15202
16797531	IGHV4-39	OTTHUMT00000325161	0.000155	1.13117
16910446	STK25	NM_001271977	0.000158387	-1.13637
17100839	N.A.	N.A.	0.000158442	-1.15005
17018652	MIR3925	NR_037491	0.000158894	1.25392
16852573	NEDD4L	NM_001144964	0.000159386	-1.39123
16717532	PKD2L1	NM_001253837	0.000160917	1.12734
16983283	N.A.	N.A.	0.000161216	-1.12212
17023334	NCOA7-AS1	NR_126386	0.000163206	-1.47409
16995026	LOC105374714	XR_925900	0.000163504	1.09546
17004429	N.A.	N.A.	0.000164057	1.1028
16670673	N.A.	N.A.	0.000165575	-1.29184
16965099	N.A.	N.A.	0.000165711	1.09239
16992322	N.A.	N.A.	0.000165844	-1.19172
16904020	N.A.	N.A.	0.000166248	1.12481
16920277	ADNP	NM_001282531	0.000166414	-1.2167
17005385	ACOT13	NM_001160094	0.0001667	-1.17036
16748290	N.A.	N.A.	0.000168346	1.07027
16737525	LOC105376646	XR_931230	0.00017031	1.15651
17081737	PTK2	NM_001199649	0.000170492	-1.07969
17074571	PINX1	NM_001284356	0.000172569	1.13414
16673525	ATP1B1	NM_001677	0.000173326	-1.1943
16932081	N.A.	N.A.	0.000175093	1.12335
16794632	ALDH6A1	NM_001278593	0.000175404	-1.18834
16871527	N.A.	N.A.	0.000175748	-1.1329
16737260	ABTB2	NM_145804	0.000178283	-1.23078
16926111	CBS	NM_000071	0.000178347	-1.17998
16916404	TMEM74B	XM_011529281	0.000179395	-1.1348
16892858	N.A.	N.A.	0.000180748	-1.191
17074716	DEFB134	NM_001302695	0.000181109	-1.11197
16733790	LINC01001	NR_028326	0.000181581	1.27211
16693656	RAB13	NM_001272038	0.000181736	-1.11689
17014839	C6orf120	NM_001029863	0.000182436	-1.18163
16984559	N.A.	N.A.	0.000185689	1.10439
17073210	LOC101928087	XR_242444	0.000187727	1.14165
16767601	N.A.	N.A.	0.000187732	1.12303
17069145	LINC00588	NR_026772	0.000187936	1.1851
16904272	N.A.	N.A.	0.000189565	1.15976
16915804	GID8	NM_017896	0.000190679	-1.14919
17086610	NXNL2	NM_001161625	0.000191683	1.14879
16745146	N.A.	N.A.	0.000191706	1.16762
16772515	LACAT8	NR_131950	0.000192533	1.15131
16784256	STYX	NM_001130701	0.000193933	-1.18348
16917168	N.A.	N.A.	0.000194485	1.16449
16744717	APOA4	NM_000482	0.000194635	1.55035
17068812	N.A.	N.A.	0.000194694	1.09817
16951244	N.A.	N.A.	0.000195406	-1.13775
16870769	LOC105372310	XR_919443	0.000196453	1.13405
16943976	LOC100129297	AK098102	0.000197271	-1.12653
16762489	ITPR2	NM_002223	0.000198018	-1.27301
16778829	CPB2	NM_001278541	0.000199957	-1.16257
16971588	KIAA0922	NM_001131007	0.000200249	-1.21328
16831525	N.A.	N.A.	0.000200495	1.15668
16725783	BEST1	NM_001139443	0.000201282	1.10096
16757181	MAPKAPK5	NM_003668	0.000202045	-1.12328
16743432	SESN3	NM_001271594	0.000202626	-1.41326
16812383	MESDC2	NM_015154	0.000203683	-1.10628
16674965	LOC102724830	XR_426875	0.000206136	1.11597
16861135	ZBTB32	NM_014383	0.000206822	-1.12205
16660919	TMEM57	NM_001282564	0.000208707	-1.18059
16664581	C1orf185	NM_001136508	0.000208788	1.15088
16942311	C3orf14	NM_001291941	0.000209762	1.12192
16849148	RNF157	NM_052916	0.0002126	1.12221
17116844	TTTY20	NR_001546	0.000213195	1.10632
16716672	FRA10AC1	NM_145246	0.000213256	-1.1794
16718066	CALHM3	NM_001129742	0.000214399	-1.1501
16832629	LOC105371716	XR_918286	0.000214781	1.15966
16793944	N.A.	N.A.	0.000214921	-1.18467
16893531	BOK	NM_032515	0.000215445	-1.25664
16780126	RNU6-72P	ENST00000384285	0.000216846	-1.15421
17053775	ACTR3B	NM_001040135	0.000220599	-1.20558
16730366	MIR1260B	NR_036125	0.000220675	1.12091
17045399	N.A.	N.A.	0.000220802	1.08833
16695048	SPTA1	NM_003126	0.000223672	1.07558
16936452	PLXNB2	NM_012401	0.000223804	-1.2058
16794955	N.A.	N.A.	0.000224182	-1.12844
17022952	TRAPPC3L	NM_001139444	0.000224214	1.13341
16781656	N.A.	N.A.	0.000224501	-1.28019
16938378	NR1D2	NM_001145425	0.000225489	-1.29483
17081049	CASC8	NR_024393	0.000225709	1.12648
16830103	RABEP1	NM_001083585	0.000226035	-1.21896
16841561	PMP22	NM_000304	0.000227039	1.15421
16941359	LOC101929054	XR_937461	0.000227396	1.15873
17093076	MIR873	NR_030618	0.000228529	1.12386
17086748	LOC100128076	NR_015444	0.000230257	1.19611
16858016	N.A.	N.A.	0.000232146	1.16933
16766655	N.A.	N.A.	0.000232304	-1.20587
17014364	IGF2R	NM_000876	0.000233108	-1.21003
16991886	MAT2B	NM_013283	0.00023315	-1.12733
16914595	LINC00494	NR_026958	0.000233209	-1.18093
16980836	FGA	NM_000508	0.000234792	-1.08287
17086193	PSAT1	NM_021154	0.000239096	-1.40865
16874945	FPR1	NM_001193306	0.000243092	1.23059
16824470	ARL6IP1	NM_001313858	0.000243291	-1.22984
17102592	OTC	NM_000531	0.000244436	-1.19465
16993574	BTNL9	NM_001308245	0.000244654	1.11487
17048563	PEG10	NM_001040152	0.000244904	1.3677
16960740	C3orf33	NM_001308229	0.0002461	1.11668
17055426	AGMO	NM_001004320	0.000247751	-1.25184
16958926	LOC105374100	XR_924468	0.000248375	1.16226
16966847	LOC105377656	XR_941052	0.000248648	1.14843
16921268	PTK6	NM_001256358	0.000250578	1.19561
16679813	N.A.	N.A.	0.000255889	-1.09511
17014361	MAS1	NM_002377	0.000258224	1.13527
16822125	TCF25	NM_014972	0.000258778	-1.17024
17013552	N.A.	N.A.	0.000260335	1.14765
16996744	TRIM23	NM_001656	0.000260403	-1.14689
16808940	SECISBP2L	NM_001193489	0.000260506	-1.19646
16853355	PARD6G-AS1	NR_028339	0.000261312	1.16605
16797157	AKT1	NM_001014431	0.000261369	-1.11387
16860463	N.A.	N.A.	0.000261812	1.08546
16695013	LOC646268	NR_033946	0.000262496	-1.13196
16875414	LILRB2	NM_001080978	0.000263203	-1.19903
16862029	SUPT5H	ENST00000396843	0.000263645	1.22812
16968797	HERC3	NM_001271602	0.000264354	-1.21063
16693295	RPTN	NM_001122965	0.000264771	1.11208
17115453	MECP2	NM_001110792	0.00026522	-1.13573
16774908	ST13P4	NR_002183	0.000265268	1.13442
16838509	GAA	NM_000152	0.000266053	-1.15082
16899210	C2orf81	NM_001145054	0.000268987	1.13304
16679596	KIF26B	NM_018012	0.000269732	-1.09098
16735873	GALNT18	NM_198516	0.000270573	1.23404
17020731	N.A.	N.A.	0.000271076	1.19431
16949274	N.A.	N.A.	0.000271736	1.10643
17023855	N.A.	N.A.	0.000271822	1.15886
17103931	FAM156B	NM_001099684	0.000271995	1.1164
16809872	LOC101928635	XR_916373	0.000272678	1.69948
16924408	N.A.	N.A.	0.00027346	1.10009
16941184	RAD54L2	NM_015106	0.000275204	-1.28053
17080749	ATAD2	NM_014109	0.000275604	-1.21005
17019338	DNPH1	NM_006443	0.000276121	-1.14009
16688308	SERBP1	NM_001018067	0.000276941	-1.11738
16670866	CGN	NM_020770	0.00027721	-1.22733
17025087	N.A.	N.A.	0.000278787	-1.12909
16658536	PER3	NM_001289861	0.00027998	-1.3628
16877421	GACAT3	NR_126559	0.000284705	1.12996
17117880	N.A.	N.A.	0.00028598	1.11959
16804106	ADAMTSL3	NM_001301110	0.000288559	-1.24729
16971078	GUSBP5	NR_003675	0.000293419	-1.1661
16887259	BBS5	NM_152384	0.000293606	1.14601
16877493	KCNS3	NM_001282428	0.00029429	1.15929
17071144	SDC2	NM_002998	0.000294481	-1.13269
17078383	N.A.	N.A.	0.000295567	1.09873
16886123	LOC105373635	XR_923365	0.000296698	-1.12092
16962734	FGF12	NM_004113	0.000298547	1.11592
16762976	N.A.	N.A.	0.000301984	1.1714
16784381	LGALS3	NM_001177388	0.000303151	1.19309
16833581	TBC1D3C	NM_001001418	0.000303301	1.11639
17096715	OR13C3	NM_001001961	0.000305026	1.10518
17066243	N.A.	N.A.	0.000305948	1.1423
16761703	N.A.	N.A.	0.000306343	1.14324
16693357	SPRR2A	ENST00000392653	0.00030655	1.31561
16679003	GPR137B	NM_003272	0.000307551	-1.21675
16876812	LOC101929531	XR_241262	0.000311085	-1.1312
17050591	MET	NM_000245	0.00031119	-1.35292
16801704	TLN2	XM_005254708	0.000312032	1.13467
16943998	LOC102723430	XR_427397	0.000313973	1.11569
16956027	TMF1	NM_007114	0.000317165	-1.25764
17075112	PSD3	NM_015310	0.000318458	-1.22341
16751083	LARP4	NM_001170803	0.000320596	-1.24746
16695572	PFDN2	NM_012394	0.000321672	-1.24208
16720006	PSMD13	NM_002817	0.000321933	-1.15922
16954947	ITIH4	NM_001166449	0.00032339	-1.15639
16785915	LOC105370553	XR_943994	0.000325172	1.13164
16974096	GRPEL1	NM_025196	0.000327624	-1.16254
17010760	NT5E	NM_001204813	0.000328131	-1.27221
17113502	N.A.	N.A.	0.000329303	1.08131
17074322	DEFA1B	NM_001042500	0.000330123	1.48085
16707070	LIPF	NM_001198828	0.000331376	-1.09709
17044647	N.A.	N.A.	0.000337983	1.13953
16691023	SLC16A1	NM_001166496	0.000340818	-1.24842
16922501	DOPEY2	NM_005128	0.000342689	1.69292
16912028	N.A.	N.A.	0.000346332	-1.13066
16673359	POU2F1	NM_001198783	0.000348556	-1.11241
16952672	ANO10	NM_001204831	0.000348653	1.1714
16777533	N.A.	N.A.	0.00034891	1.30386
16960736	LOC100507556	AK129645	0.000349063	1.09464
16723464	N.A.	N.A.	0.000353342	-1.10574
16802152	RAB11A	NM_001206836	0.000353812	-1.17994
17019831	MUT	NM_000255	0.000354157	-1.28306
16930534	EP300	NM_001429	0.000354605	-1.23784
16716063	MAT1A	NM_000429	0.000355462	-1.20104
16869911	PGLYRP2	NM_052890	0.000356644	-1.17309
16922260	IFNAR1	NM_000629	0.000357591	-1.22844
16768925	LOC643770	NR_038383	0.000358371	-1.25419
16831908	TRIM16L	NM_001037330	0.000358736	-1.18906
16668712	RAP1A	NM_001010935	0.000358975	-1.11713
16959437	LOC105374118	XR_924518	0.000360082	-1.18759
16929388	AP1B1P1	NR_040114	0.000361645	1.14194
16764817	KRT81	NM_002281	0.000362658	-1.20074
16724061	CD82	NM_001024844	0.000366515	-1.17188
16723326	QSER1	NM_001076786	0.000366994	-1.14773
17014015	MIR1202	NR_031606	0.000367609	-1.17606
16674292	RALGPS2	NM_001286247	0.000368101	-1.25283
16754711	MYF6	NM_002469	0.000368514	1.20648
17059974	SLC25A13	NM_001160210	0.000368623	-1.19169
16921525	N.A.	N.A.	0.000372971	1.27663
16667694	GPR88	NM_022049	0.000373551	-1.39209
17076344	N.A.	N.A.	0.000373858	-1.15381
16777259	LATS2	NM_014572	0.000374675	-1.14911
16752172	OR6C76	NM_001005183	0.000375808	1.12236
16927827	IGLV3-9	OTTHUMT00000321844	0.000376686	-1.25236
16800536	DUOX1	NM_017434	0.000379696	1.10692
17051067	LOC101928333	NR_110194	0.000380374	1.13355
16719598	N.A.	N.A.	0.000380532	1.10857
17103907	N.A.	N.A.	0.000382086	1.16526
17002558	LOC101927908	XR_245289	0.000383791	1.11458
16719010	WDR11-AS1	NR_033850	0.00038525	1.12099
16976676	GC	NM_000583	0.00038566	-1.06742
16945232	GATA2-AS1	NR_125398	0.000388914	1.13257
17062226	N.A.	N.A.	0.000394147	1.08984
16942699	N.A.	N.A.	0.000397295	1.16932
16901311	LOC101927331	XR_244907	0.000397437	1.40512
16940503	ATRIP	NM_001271022	0.000398412	1.16182
16886961	SLC4A10	NM_001178015	0.000401086	1.10432
16995674	LOC105374736	XR_925937	0.000401088	-1.16674
17108500	DKC1	NM_001142463	0.00040677	-1.14507
16868158	RAB11B-AS1	NR_038237	0.00040809	-1.26627
17074313	DEFA1B	NM_001042500	0.000411898	1.47721
16865370	LILRA2	NM_001130917	0.000413577	-1.18798
17043775	LOC105375161	XR_927049	0.000415062	1.13074
16965297	LOC105374505	XR_925437	0.000415491	1.11381
16669963	GPR89B	OTTHUMT00000037484	0.000416488	-1.18052
17028512	N.A.	N.A.	0.000416889	-1.15296
17110289	MAOB	NM_000898	0.000420192	-1.25791
16804474	MIR1179	NR_031590	0.000420969	-1.08871
16999129	HRAT56	NR_104610	0.000423272	1.11051
16952118	TRANK1	NM_014831	0.000424434	-1.25096
17006911	C2	NM_000063	0.000424876	-1.17779
16814791	MAPK8IP3	NM_001040439	0.000425214	1.18278
16840064	N.A.	N.A.	0.000425805	-1.13706
16915671	LAMA5-AS1	NR_109922	0.000427286	1.15756
16749747	KIAA1551	NM_018169	0.000429897	-1.20339
16884520	N.A.	N.A.	0.000430386	-1.14504
16853498	LPIN2	NM_014646	0.000431052	-1.28713
16860140	ZNF85	NM_001256171	0.000433867	1.1581
16984492	NNT	NM_012343	0.000434256	-1.21078
16795273	LOC105370583	XR_915810	0.000434784	1.10907
16776600	LOC105370369	XM_011521145	0.000435868	1.1595
17084184	ACO1	NM_001278352	0.000436585	-1.30475
16880001	GTF2A1L	NM_001193487	0.000441951	1.09266
16910994	ATRN	NM_001207047	0.000445812	-1.28292
16771962	SBNO1	NM_001167856	0.000446615	-1.22768
16851822	N.A.	N.A.	0.000446913	1.26584
16818561	N.A.	N.A.	0.000448322	-1.20812
17096020	FBP2	NM_003837	0.000448855	-1.1341
16889268	AOX1	NM_001159	0.000449155	-1.24692
16659357	C1orf158	NM_152290	0.0004495	-1.11625
16822330	NPRL3	NM_001039476	0.00045124	-1.1754
17058074	N.A.	N.A.	0.000451898	-1.17801
16963174	TNK2	NM_001010938	0.000452255	1.15326
16779637	N.A.	N.A.	0.000454269	1.09348
17069674	MCMDC2	XM_011517469	0.000456184	1.09157
16719910	SYCE1	NM_001143763	0.000458013	-1.14341
16993501	N.A.	N.A.	0.000459605	1.1268
17005985	N.A.	N.A.	0.000461364	-1.09135
17027211	N.A.	N.A.	0.000461364	-1.09135
17067225	LOC105379340	XR_949606	0.000461905	1.16012
16969091	N.A.	N.A.	0.000464968	1.13209
16719644	BNIP3	NM_004052	0.000466527	-1.14552
16894894	LAPTM4A	NM_014713	0.000467502	-1.12664
17076963	N.A.	N.A.	0.000470707	1.13934
16853214	GALR1	ENST00000299727	0.000470778	1.08678
16870733	ZNF14	NM_021030	0.000470856	-1.15596
17002874	N.A.	N.A.	0.000474252	1.22707
16773103	N.A.	N.A.	0.000475011	1.10874
16891082	CYP27A1	NM_000784	0.000476645	-1.21827
16919997	LOC105376980	XR_936786	0.000479288	1.21993
16847247	N.A.	N.A.	0.000479742	-1.15518
16861149	N.A.	N.A.	0.000482122	-1.13078
17113070	SERPINA7	NM_000354	0.000483209	-1.24729
16736445	SAA3P	NR_026576	0.000483752	1.13288
16926299	LOC105372832	XR_920584	0.000485655	1.13269
16760003	N.A.	N.A.	0.00048572	1.13666
16713230	PARD3	NM_001184785	0.000486703	-1.13668
16662412	TFAP2E	NM_178548	0.000488204	-1.14381
17017221	LOC100287329	XR_926695	0.000490101	1.11622
16874265	MIR4324	NR_036209	0.000490319	-1.25858
16988980	P4HA2-AS1	NR_047470	0.000490365	-1.07284
16865308	LENG8	NM_052925	0.000490749	1.15
16783342	FAM177A1	NM_001079519	0.000493196	-1.12733
17012011	RFX6	NM_173560	0.000494268	1.07766
16881676	N.A.	N.A.	0.000494312	1.08593
16659054	AGTRAP	NM_001040194	0.000495066	-1.14816
16894359	N.A.	N.A.	0.00049569	-1.13106
17097358	SLC46A2	NM_033051	0.0004964	1.10868
16925139	N.A.	N.A.	0.000499898	1.13426
16691325	N.A.	N.A.	0.000501235	1.1276
16665373	INADL	NM_176877	0.000503469	-1.18657
16854486	DSC2	NM_004949	0.000503998	-1.26793
16955535	ACOX2	NM_003500	0.000504687	-1.22728
16835040	N.A.	N.A.	0.000505096	1.21408
16717452	ERLIN1	NM_001100626	0.0005088	-1.2937
16971995	RAPGEF2	NM_014247	0.000510348	-1.19139
16802042	N.A.	N.A.	0.000511087	1.12481
16661917	KHDRBS1	NM_001271878	0.000511318	-1.14116
16856783	TMPRSS9	NM_182973	0.000515598	1.19332
16792501	RPL36AL	NM_001001	0.000516452	-1.11979
17033493	N.A.	N.A.	0.000517803	-1.16511
16812909	LINC01584	NR_120368	0.000519054	1.08764
16836184	LOC440446	NR_122104	0.000519962	1.14066
16708887	SLK	NM_001304743	0.0005213	-1.17163
16784664	ARID4A	NM_002892	0.000524407	-1.21402
16741130	ACY3	NM_080658	0.000524961	-1.18871
17117699	N.A.	N.A.	0.000525279	1.12579
16901356	LOC102724691	NR_110603	0.000525467	1.15844
16974092	CCDC96	NM_153376	0.000525723	1.12459
16660863	CLIC4	NM_013943	0.000529591	-1.22603
16790143	NDRG2	NM_001282211	0.000529946	-1.15745
16899657	CAPG	NM_001256139	0.000530626	1.15687
16859105	SYDE1	NM_001300910	0.000532587	-1.16018
17117617	PCID2	XM_011537517	0.000534505	1.31979
17115765	CMC4	NM_001018024	0.000536072	1.11055
16667277	LOC100129046	NR_034091	0.000537084	-1.24821
17011249	N.A.	N.A.	0.000542607	1.09736
16883733	IL18RAP	NM_003853	0.00054508	1.11433
16764615	N.A.	N.A.	0.000545257	1.19066
16883546	N.A.	N.A.	0.000545955	1.10566
17095111	GNAQ	NM_002072	0.000547128	-1.15774
16923145	ABCG1	NM_004915	0.000549235	-1.22426
16863287	FOSB	NM_001114171	0.00055099	1.11135
16916270	PCMTD2	ENST00000299468	0.000553983	-1.32499
17015794	LOC105374943	XR_926513	0.000558519	-1.11799
16852789	PHLPP1	NM_194449	0.000559471	-1.20454
17080336	N.A.	N.A.	0.000561238	1.14813
16976994	NAAA	NM_001042402	0.000562699	-1.22446
16832920	NF1	NM_000267	0.000563334	-1.1692
16928938	SEC14L2	NM_001204204	0.000563461	-1.16229
17002402	SLU7	NM_006425	0.000564803	-1.13914
16971867	TMEM144	NM_018342	0.000566555	1.13433
16852354	SMAD4	NM_005359	0.000569755	-1.18956
16779790	CTAGE11P	NR_027466	0.000571117	1.14642
16834745	N.A.	N.A.	0.000573073	1.15583
17049676	SERPINE1	NM_000602	0.000573142	1.55646
16717962	ARL3	NM_004311	0.000576824	-1.20798
16828074	AP1G1	NM_001030007	0.000586358	-1.21721
16973797	NOP14	NM_001291978	0.000586471	-1.18567
16820953	DHX38	NM_014003	0.000589596	-1.17808
17007910	MAPK13	NM_002754	0.000590373	1.15043
16662636	DNALI1	NM_003462	0.00059358	-1.18206
17094893	ALDH1A1	NM_000689	0.000594054	-1.18294
16986351	IQGAP2	NM_001285460	0.000594273	-1.1485
16910565	LOC101930151	XR_251310	0.000596515	-1.14642
16701891	N.A.	N.A.	0.000597414	1.10536
16841477	LOC101928418	NR_104605	0.000600592	-1.11329
17111688	LAS1L	NM_001170649	0.000601316	-1.17901
16966485	N.A.	N.A.	0.000602227	-1.06802
16915993	PPDPF	NM_024299	0.000603603	1.18465
17108327	TAZ	NM_000116	0.000604427	1.15794
16884020	SULT1C3	NM_001008743	0.000605461	1.14285
16854805	N.A.	N.A.	0.000609994	-1.07948
16762684	N.A.	N.A.	0.000610386	-1.15559
16932906	PRAMENP	XR_430418	0.000611208	1.13515
16967031	PAICS	NM_001079524	0.000612195	-1.13564
16857774	EVI5L	NM_001159944	0.000614212	1.14966
16696785	LOC730102	NR_037167	0.000617888	1.24935
17025840	LOC101929504	NR_125863	0.000618724	1.1606
17104126	N.A.	N.A.	0.000620491	1.26035
17051074	LOC100506682	NR_110024	0.000621042	1.106
16699877	LBR	NM_002296	0.000621366	-1.23298
17114101	N.A.	N.A.	0.000622348	-1.06742
16938307	VENTXP7	NR_002311	0.000624948	1.1262
16836684	PPM1D	NM_003620	0.000626154	-1.09315
16776812	PROZ	NM_001256134	0.000628871	-1.49971
17065418	FAM90A9P	XR_956606	0.00062965	1.15764
16866139	ZNF586	NM_001077426	0.000631533	1.17533
16855697	VPS4B	NM_004869	0.00063255	-1.19127
16924872	KRTAP7-1	NM_181606	0.000642372	1.10195
16687132	TXNDC12	NM_015913	0.000642796	-1.13628
16924859	KRTAP21-3	NM_001164435	0.000643861	1.10921
16931339	PPARA	NM_001001928	0.000644713	-1.23025
16711255	LOC105376356	XR_930566	0.000645323	1.14076
17045076	N.A.	N.A.	0.000646231	1.0843
16851119	N.A.	N.A.	0.00064981	1.10506
17023868	N.A.	N.A.	0.000651848	1.06315
16959178	LOC339874	NR_038976	0.000658713	1.10767
16783177	NUBPL	NM_001201573	0.00065945	-1.14371
16960256	LOC105374146	XR_924564	0.000660069	-1.08337
17022612	N.A.	N.A.	0.000660945	-1.19375
16867915	INSR	NM_000208	0.000670037	-1.22857
16804333	AKAP13	NM_001270546	0.000670154	-1.17089
16661567	PHACTR4	NM_001048183	0.000673719	-1.17335
16996612	LOC105378992	XR_948363	0.000674041	-1.10262
16972435	LOC101928409	XR_244757	0.000680064	-1.11027
16715777	N.A.	N.A.	0.000681039	1.14153
16938271	KAT2B	NM_003884	0.000681551	-1.18558
16836607	N.A.	N.A.	0.000684032	1.14198
17005213	N.A.	N.A.	0.000686107	1.07156
16666055	CTH	NM_001190463	0.00068761	-1.46239
16780920	LOC101927646	XR_243070	0.00068971	1.19041
17060090	OCM2	NM_006188	0.000689831	-1.17609
16895429	N.A.	N.A.	0.000692209	1.1009
16738512	SLC43A1	NM_001198810	0.00069689	-1.15655
17037702	N.A.	N.A.	0.000698298	-1.18857
17113980	SMARCA1	NM_001282874	0.000698349	-1.22728
17012546	TMEM200A	NM_001258276	0.000701432	1.12666
17117445	N.A.	N.A.	0.000702145	1.14314
16742056	N.A.	N.A.	0.000703174	-1.27291
16894733	N.A.	N.A.	0.000703641	-1.13647
17046557	LOC441242	ENST00000608973	0.000706188	-1.09215
16897770	PPP4R3B	NM_001122964	0.000707666	-1.15227
16683655	RSRP1	NM_020317	0.000708223	1.2251
16729431	AQP11	NM_173039	0.000708545	-1.1833
17026002	PSMB1	NM_002793	0.00070968	-1.15321
16988021	APC	NM_000038	0.00071266	-1.18058
16753406	LOC105369796	XR_914179	0.000712848	1.45844
17045300	LOC105375236	XR_927180	0.000713465	1.06783
17068560	SMIM19	NM_001135674	0.000717897	-1.1344
16992412	ERGIC1	NM_001031711	0.000718598	1.1451
16677221	MIR3122	NR_036068	0.000720265	1.13253
16971966	FNIP2	NM_020840	0.000720746	-1.27434
17065508	LOC105379224	XR_948924	0.000721951	-1.09284
16946841	RNF13	NM_007282	0.000725754	-1.13186
16927049	LOC105372860	XR_920640	0.000725778	1.11902
17001293	LOC105378217	XR_944390	0.000726971	-1.11592
16709367	HABP2	NM_001177660	0.000727758	-1.19926
16972305	CLCN3	NM_001243372	0.000728094	-1.19406
17023239	SERINC1	NM_020755	0.000728111	-1.20701
16680085	TNFRSF4	NM_003327	0.000732381	-1.13095
16979133	CAMK2D	NM_001221	0.000734824	-1.19935
16807944	CDAN1	NM_138477	0.000736884	-1.1624
16733435	APLP2	NM_001142276	0.000738315	-1.13798
16941389	GLYCTK	NM_001144951	0.000739818	-1.17968
16723318	PRRG4	NM_024081	0.000744051	-1.2132
16956254	LOC105377162	XR_937919	0.000745012	-1.06422
16951332	DAZL	NM_001190811	0.000745762	-1.12695
16710245	ACADSB	NM_001609	0.000746904	-1.18751
17002871	N.A.	N.A.	0.000747136	-1.27593
17093920	GNE	NM_001128227	0.000749186	-1.25726
16669243	MIR942	NR_030640	0.000750001	-1.13063
16990631	TCERG1	NM_001040006	0.00075739	1.09682
17110193	MED14	NM_004229	0.000763724	-1.15507
16851964	ELP2	NM_001242875	0.000765148	-1.20181
16941871	IL17RB	NM_018725	0.000765799	-1.40583
16782548	PCK2	NM_001018073	0.000766726	-1.17614
16788524	MIR493	NR_030172	0.000767828	1.10035
16888578	GULP1	NM_001252668	0.000769028	1.11808
17106604	NDUFA1	NM_004541	0.000769043	-1.22319
16735658	N.A.	N.A.	0.000770352	-1.08905
16747991	RIMKLB	NM_001297776	0.000772985	1.08689
16852475	LOC105372130	XR_919030	0.000774061	1.0967
17114017	ZDHHC9	NM_001008222	0.000775951	-1.18927
16850894	N.A.	N.A.	0.000777034	1.11257
16809687	NEDD4	NM_001284338	0.000777317	-1.25742
16677153	LINC00467	NR_026761	0.00078504	-1.12341
16671653	SLC50A1	NM_001122837	0.000788823	-1.21546
16665833	MIR3117	NR_036060	0.000789947	1.07478
16989750	CTNNA1	NM_001290307	0.000792643	-1.10758
16987528	LOC102724748	XR_948592	0.000795726	1.18683
17088780	LOC105376262	XR_930325	0.00080063	-1.16838
16788137	LOC105370646	XR_915939	0.00080153	1.12415
16697461	N.A.	N.A.	0.000803144	-1.18785
16710668	N.A.	N.A.	0.000805385	1.16679
16787994	TCL1B	NM_004918	0.000805802	1.11628
16973061	KLKB1	NM_000892	0.000806247	-1.1815
16766767	CTDSP2	NM_005730	0.000806702	-1.14739
17043405	RAC1	NM_006908	0.000807369	-1.09131
16788753	MIR381HG	NR_104192	0.000807403	1.10562
17114762	MIR892C	NR_106783	0.000809982	1.11058
16781132	LINC01044	NR_126345	0.000811284	-1.14116
16721375	SMPD1	NM_000543	0.000812687	-1.17894
16863521	ARHGAP35	NM_004491	0.000813598	-1.17004
17065513	CLDN23	NM_194284	0.000813764	-1.17247
16678867	KCNK1	NM_002245	0.000816979	-1.10677
16914628	ARFGEF2	NM_006420	0.000818886	-1.23425
16883873	N.A.	N.A.	0.000820567	1.11766
16969528	AIMP1	NM_001142415	0.000821137	-1.12434
16896279	DPY30	NM_032574	0.000821374	-1.21159
16919448	SERINC3	NM_006811	0.000822182	-1.24609
16841885	COPS3	NM_001199125	0.000822881	-1.12434
16669321	LOC105378930	XR_947745	0.000824026	1.09607
16898367	N.A.	N.A.	0.000827631	1.13755
	List of transcripts significantly differentially expressed (FDR < 0.05) in liver grafts with vs. those without steatosis. First column provides the Affymetrix Transcript ID, second column shows the official gene symbol (N.A. for transcripts with no annotated gene), third and fourth rows show unadjusted p-value and fold-change for comparison between steatotic vs. non-steatotic liver grafts.
